# Supplementary material for: Complete chloroplast genomes of six neotropical palm species, structural comparison, and evolutionary dynamic patterns
Source: Sci Rep. 2023 Nov 23;13:20635. doi: 10.1038/s41598-023-44631-4 (PMC10667357; doi:10.1038/s41598-023-44631-4)
Supplement: Supplementary file 2 — Supplementary Tables. [file 41598_2023_44631_MOESM2_ESM.xlsx]

## Sheet: Table S1
Complete chloroplast genomes of six Neotropical palm species, structural comparison, and evolutionary dynamic patterns
Ana Flávia Francisconi, Jonathan Andre Morales Marroquín, Luiz Augusto Cauz-Santos, Cássio van den Berg, Kauanne Karolline Moreno Martins, Marcones Ferreira Costa, Doriane Picanço-Rodrigues, Luciano Delmodes de Alencar, Cesar Augusto Zanello, Carlos Augusto Colombo, Brenda Gabriela Díaz Hernández, Danilo Trabuco Amaral, Maria Teresa Gomes Lopes, Elizabeth Ann Veasey, Maria Imaculada Zucchi
Table S1. Simple sequence repeats (SSR) identified in the complete chloroplast genomes of Acrocomia intumescens, A. totai, Bactris gasipaes var. gasipaes, Copernicia alba, C. prunifera, and Syagrus romanzoffiana
CDS = Coding sequence; IGS = intergenic spacer; LSC = Large single copy; SSC = Small single copy; IRs = Inverted Repeats.
ID	SSR nr.	SSR type	SSR	size	start	end	region
Acrocomia intumescens	1	mono	(T)12	12	3819	3830	LSC
Acrocomia intumescens	2	mono	(A)10	10	4592	4601	LSC
Acrocomia intumescens	3	mono	(C)11	11	4795	4805	LSC
Acrocomia intumescens	4	tetra	(TCTA)5	20	6065	6084	LSC
Acrocomia intumescens	5	mono	(T)10	10	6565	6574	LSC
Acrocomia intumescens	6	mono	(A)11	11	6885	6895	LSC
Acrocomia intumescens	7	mono	(T)10	10	7415	7424	LSC
Acrocomia intumescens	8	hexa	(TCCCCA)3	18	8409	8426	LSC
Acrocomia intumescens	9	di	(AT)7	14	8648	8661	LSC
Acrocomia intumescens	10	mono	(T)10	10	12584	12593	LSC
Acrocomia intumescens	11	mono	(T)11	11	13511	13521	LSC
Acrocomia intumescens	12	di	(AT)5	10	14626	14635	LSC
Acrocomia intumescens	13	di	(AT)9	18	14649	14666	LSC
Acrocomia intumescens	14	mono	(A)10	10	15941	15950	LSC
Acrocomia intumescens	15	mono	(T)10	10	18821	18830	LSC
Acrocomia intumescens	16	mono	(T)11	11	18927	18937	LSC
Acrocomia intumescens	17	di	(AT)5	10	20291	20300	LSC
Acrocomia intumescens	18	penta	(ATGTA)3	15	27401	27415	LSC
Acrocomia intumescens	19	mono	(A)10	10	29468	29477	LSC
Acrocomia intumescens	20	mono	(T)11	11	32587	32597	LSC
Acrocomia intumescens	21	mono	(T)11	11	37101	37111	LSC
Acrocomia intumescens	22	mono	(C)10	10	40293	40302	LSC
Acrocomia intumescens	23	penta	(TATTT)3	15	41947	41961	LSC
Acrocomia intumescens	24	di	(TA)5	10	46584	46593	LSC
Acrocomia intumescens	25	di	(TA)5	10	46898	46907	LSC
Acrocomia intumescens	26	di	(AT)5	10	47201	47210	LSC
Acrocomia intumescens	27	di	(AT)6	12	47722	47733	LSC
Acrocomia intumescens	28	di	(AT)10	20	48652	48671	LSC
Acrocomia intumescens	29	mono	(A)10	10	51188	51197	LSC
Acrocomia intumescens	30	mono	(A)10	10	51445	51454	LSC
Acrocomia intumescens	31	mono	(A)10	10	59260	59269	LSC
Acrocomia intumescens	32	mono	(A)11	11	61959	61969	LSC
Acrocomia intumescens	33	di	(TC)5	10	62026	62035	LSC
Acrocomia intumescens	34	tetra	(AATG)3	12	62636	62647	LSC
Acrocomia intumescens	35	mono	(A)13	13	64358	64370	LSC
Acrocomia intumescens	36	mono	(A)10	10	66118	66127	LSC
Acrocomia intumescens	37	mono	(T)10	10	67953	67962	LSC
Acrocomia intumescens	38	di	(AT)7	14	68779	68792	LSC
Acrocomia intumescens	39	mono	(T)10	10	71409	71418	LSC
Acrocomia intumescens	40	mono	(T)10	10	71673	71682	LSC
Acrocomia intumescens	41	tetra	(ATAA)3	12	71871	71882	LSC
Acrocomia intumescens	42	tetra	(AAAT)3	12	76341	76352	LSC
Acrocomia intumescens	43	mono	(T)10	10	80722	80731	LSC
Acrocomia intumescens	44	mono	(T)13	13	81596	81608	LSC
Acrocomia intumescens	45	mono	(T)10	10	83294	83303	LSC
Acrocomia intumescens	46	tetra	(TTTA)3	12	83317	83328	LSC
Acrocomia intumescens	47	mono	(T)16	16	83666	83681	LSC
Acrocomia intumescens	48	penta	(TTTTA)3	15	85090	85104	IRB
Acrocomia intumescens	49	hexa	(CTTTTT)3	18	109927	109944	IRB
Acrocomia intumescens	50	mono	(C)10	10	112179	112188	SSC
Acrocomia intumescens	51	di	(AT)5	10	114430	114439	SSC
Acrocomia intumescens	52	di	(AT)6	12	114442	114453	SSC
Acrocomia intumescens	53	mono	(A)10	10	114503	114512	SSC
Acrocomia intumescens	54	mono	(A)10	10	115115	115124	SSC
Acrocomia intumescens	55	tetra	(AATA)3	12	116947	116958	SSC
Acrocomia intumescens	56	di	(AT)6	12	118933	118944	SSC
Acrocomia intumescens	57	penta	(AATAA)3	15	119003	119017	SSC
Acrocomia intumescens	58	tri	(AAT)5	15	119027	119041	SSC
Acrocomia intumescens	59	tri	(AAT)4	12	119044	119055	SSC
Acrocomia intumescens	60	tetra	(TTTA)3	12	119722	119733	SSC
Acrocomia intumescens	61	di	(AT)5	10	122122	122131	SSC
Acrocomia intumescens	62	tetra	(ATTC)3	12	122232	122243	SSC
Acrocomia intumescens	63	di	(TC)5	10	124184	124193	SSC
Acrocomia intumescens	64	mono	(T)11	11	126211	126221	SSC
Acrocomia intumescens	65	mono	(T)10	10	126334	126343	SSC
Acrocomia intumescens	66	tri	(ATA)4	12	127311	127322	SSC
Acrocomia intumescens	67	mono	(T)10	10	127994	128003	SSC
Acrocomia intumescens	68	mono	(T)12	12	128115	128126	SSC
Acrocomia intumescens	69	mono	(T)11	11	128503	128513	SSC
Acrocomia intumescens	70	mono	(A)10	10	128621	128630	SSC
Acrocomia intumescens	71	hexa	(AAAAAG)3	18	131705	131722	IRA
Acrocomia intumescens	72	penta	(TAAAA)3	15	156545	156559	IRA
Acrocomia totai	1	mono	(T)12	12	3819	3830	LSC
Acrocomia totai	2	mono	(A)10	10	4592	4601	LSC
Acrocomia totai	3	mono	(C)11	11	4795	4805	LSC
Acrocomia totai	4	tetra	(TCTA)5	20	6065	6084	LSC
Acrocomia totai	5	mono	(T)10	10	6565	6574	LSC
Acrocomia totai	6	mono	(A)11	11	6885	6895	LSC
Acrocomia totai	7	mono	(T)10	10	7415	7424	LSC
Acrocomia totai	8	hexa	(TCCCCA)3	18	8409	8426	LSC
Acrocomia totai	9	di	(AT)7	14	8648	8661	LSC
Acrocomia totai	10	mono	(T)10	10	12584	12593	LSC
Acrocomia totai	11	mono	(T)11	11	13511	13521	LSC
Acrocomia totai	12	di	(AT)5	10	14626	14635	LSC
Acrocomia totai	13	di	(AT)9	18	14649	14666	LSC
Acrocomia totai	14	mono	(A)10	10	15941	15950	LSC
Acrocomia totai	15	mono	(T)10	10	18821	18830	LSC
Acrocomia totai	16	mono	(T)11	11	18927	18937	LSC
Acrocomia totai	17	di	(AT)5	10	20291	20300	LSC
Acrocomia totai	18	penta	(ATGTA)3	15	27401	27415	LSC
Acrocomia totai	19	mono	(A)10	10	29468	29477	LSC
Acrocomia totai	20	mono	(T)11	11	32587	32597	LSC
Acrocomia totai	21	mono	(T)11	11	37101	37111	LSC
Acrocomia totai	22	mono	(C)10	10	40293	40302	LSC
Acrocomia totai	23	penta	(TATTT)3	15	41947	41961	LSC
Acrocomia totai	24	di	(TA)5	10	46584	46593	LSC
Acrocomia totai	25	di	(TA)5	10	46898	46907	LSC
Acrocomia totai	26	di	(AT)5	10	47201	47210	LSC
Acrocomia totai	27	di	(AT)6	12	47722	47733	LSC
Acrocomia totai	28	di	(AT)12	24	48652	48675	LSC
Acrocomia totai	29	mono	(A)10	10	51192	51201	LSC
Acrocomia totai	30	mono	(A)10	10	51449	51458	LSC
Acrocomia totai	31	mono	(A)10	10	59264	59273	LSC
Acrocomia totai	32	mono	(A)11	11	61963	61973	LSC
Acrocomia totai	33	di	(TC)5	10	62030	62039	LSC
Acrocomia totai	34	tetra	(AATG)3	12	62640	62651	LSC
Acrocomia totai	35	mono	(A)10	10	66121	66130	LSC
Acrocomia totai	36	di	(AT)7	14	68781	68794	LSC
Acrocomia totai	37	mono	(T)10	10	70090	70099	LSC
Acrocomia totai	38	mono	(T)10	10	71412	71421	LSC
Acrocomia totai	39	mono	(T)10	10	71676	71685	LSC
Acrocomia totai	40	tetra	(ATAA)3	12	71874	71885	LSC
Acrocomia totai	41	tetra	(AAAT)3	12	76344	76355	LSC
Acrocomia totai	42	mono	(T)10	10	80725	80734	LSC
Acrocomia totai	43	mono	(T)13	13	81599	81611	LSC
Acrocomia totai	44	mono	(T)10	10	83297	83306	LSC
Acrocomia totai	45	tetra	(TTTA)3	12	83320	83331	LSC
Acrocomia totai	46	mono	(T)15	15	83669	83683	LSC
Acrocomia totai	47	penta	(TTTTA)3	15	85092	85106	IRB
Acrocomia totai	48	hexa	(CTTTTT)3	18	109953	109970	IRB
Acrocomia totai	49	mono	(C)10	10	112205	112214	SSC
Acrocomia totai	50	di	(AT)5	10	114456	114465	SSC
Acrocomia totai	51	di	(AT)6	12	114468	114479	SSC
Acrocomia totai	52	mono	(A)10	10	114529	114538	SSC
Acrocomia totai	53	mono	(A)10	10	115141	115150	SSC
Acrocomia totai	54	tetra	(AATA)3	12	116973	116984	SSC
Acrocomia totai	55	di	(AT)6	12	118959	118970	SSC
Acrocomia totai	56	tri	(AAT)4	12	119034	119045	SSC
Acrocomia totai	57	tetra	(TTTA)3	12	119712	119723	SSC
Acrocomia totai	58	di	(AT)5	10	122112	122121	SSC
Acrocomia totai	59	tetra	(ATTC)3	12	122222	122233	SSC
Acrocomia totai	60	di	(TC)5	10	124174	124183	SSC
Acrocomia totai	61	mono	(T)11	11	126201	126211	SSC
Acrocomia totai	62	mono	(T)10	10	126324	126333	SSC
Acrocomia totai	63	tri	(ATA)4	12	127301	127312	SSC
Acrocomia totai	64	mono	(T)10	10	127984	127993	SSC
Acrocomia totai	65	mono	(T)12	12	128105	128116	SSC
Acrocomia totai	66	mono	(T)11	11	128493	128503	SSC
Acrocomia totai	67	mono	(A)10	10	128611	128620	SSC
Acrocomia totai	68	hexa	(AAAAAG)3	18	131695	131712	IRA
Acrocomia totai	69	penta	(TAAAA)3	15	156559	156573	IRA
Bactris gasipaes var. gasipaes	1	mono	(A)14	14	3635	3648	LSC
Bactris gasipaes var. gasipaes	2	mono	(T)10	10	3840	3849	LSC
Bactris gasipaes var. gasipaes	3	tetra	(TCTA)6	24	5183	5206	LSC
Bactris gasipaes var. gasipaes	4	penta	(TTTTA)3	15	5475	5489	LSC
Bactris gasipaes var. gasipaes	5	mono	(A)10	10	6010	6019	LSC
Bactris gasipaes var. gasipaes	6	mono	(T)15	15	6486	6500	LSC
Bactris gasipaes var. gasipaes	7	mono	(A)12	12	6560	6571	LSC
Bactris gasipaes var. gasipaes	8	hexa	(TCCCCA)3	18	7544	7561	LSC
Bactris gasipaes var. gasipaes	9	di	(AT)7	14	7653	7666	LSC
Bactris gasipaes var. gasipaes	10	mono	(T)11	11	12533	12543	LSC
Bactris gasipaes var. gasipaes	11	mono	(T)11	11	13280	13290	LSC
Bactris gasipaes var. gasipaes	12	di	(AT)6	12	13649	13660	LSC
Bactris gasipaes var. gasipaes	13	di	(AT)8	16	13674	13689	LSC
Bactris gasipaes var. gasipaes	14	mono	(A)11	11	14015	14025	LSC
Bactris gasipaes var. gasipaes	15	mono	(A)12	12	14968	14979	LSC
Bactris gasipaes var. gasipaes	16	mono	(T)10	10	15774	15783	LSC
Bactris gasipaes var. gasipaes	17	mono	(T)10	10	17851	17860	LSC
Bactris gasipaes var. gasipaes	18	mono	(T)11	11	17957	17967	LSC
Bactris gasipaes var. gasipaes	19	di	(AT)5	10	19321	19330	LSC
Bactris gasipaes var. gasipaes	20	mono	(T)16	16	22081	22096	LSC
Bactris gasipaes var. gasipaes	21	penta	(ATGTA)3	15	26427	26441	LSC
Bactris gasipaes var. gasipaes	22	mono	(A)10	10	27450	27459	LSC
Bactris gasipaes var. gasipaes	23	mono	(A)11	11	28499	28509	LSC
Bactris gasipaes var. gasipaes	24	mono	(T)15	15	28535	28549	LSC
Bactris gasipaes var. gasipaes	25	mono	(T)10	10	29303	29312	LSC
Bactris gasipaes var. gasipaes	26	mono	(T)10	10	30931	30940	LSC
Bactris gasipaes var. gasipaes	27	tetra	(ATAA)3	12	31163	31174	LSC
Bactris gasipaes var. gasipaes	28	mono	(A)10	10	35731	35740	LSC
Bactris gasipaes var. gasipaes	29	mono	(T)11	11	36082	36092	LSC
Bactris gasipaes var. gasipaes	30	mono	(C)10	10	39274	39283	LSC
Bactris gasipaes var. gasipaes	31	penta	(TATTT)3	15	40928	40942	LSC
Bactris gasipaes var. gasipaes	32	mono	(A)10	10	41960	41969	LSC
Bactris gasipaes var. gasipaes	33	di	(TA)5	10	45568	45577	LSC
Bactris gasipaes var. gasipaes	34	di	(TA)5	10	45904	45913	LSC
Bactris gasipaes var. gasipaes	35	mono	(A)14	14	46132	46145	LSC
Bactris gasipaes var. gasipaes	36	di	(AT)5	10	46212	46221	LSC
Bactris gasipaes var. gasipaes	37	di	(AT)6	12	46742	46753	LSC
Bactris gasipaes var. gasipaes	38	di	(AT)13	26	47671	47696	LSC
Bactris gasipaes var. gasipaes	39	hexa	(ATAAAA)3	18	50206	50223	LSC
Bactris gasipaes var. gasipaes	40	mono	(A)10	10	50258	50267	LSC
Bactris gasipaes var. gasipaes	41	mono	(A)10	10	50523	50532	LSC
Bactris gasipaes var. gasipaes	42	mono	(T)10	10	50609	50618	LSC
Bactris gasipaes var. gasipaes	43	mono	(A)10	10	50908	50917	LSC
Bactris gasipaes var. gasipaes	44	mono	(T)10	10	52703	52712	LSC
Bactris gasipaes var. gasipaes	45	mono	(A)11	11	57519	57529	LSC
Bactris gasipaes var. gasipaes	46	mono	(A)10	10	58351	58360	LSC
Bactris gasipaes var. gasipaes	47	tri	(TAT)4	12	59614	59625	LSC
Bactris gasipaes var. gasipaes	48	mono	(A)11	11	61043	61053	LSC
Bactris gasipaes var. gasipaes	49	di	(TC)5	10	61110	61119	LSC
Bactris gasipaes var. gasipaes	50	tetra	(AATG)3	12	61720	61731	LSC
Bactris gasipaes var. gasipaes	51	mono	(T)10	10	65098	65107	LSC
Bactris gasipaes var. gasipaes	52	mono	(A)10	10	65207	65216	LSC
Bactris gasipaes var. gasipaes	53	mono	(A)13	13	66755	66767	LSC
Bactris gasipaes var. gasipaes	54	di	(AT)7	14	67870	67883	LSC
Bactris gasipaes var. gasipaes	55	mono	(A)10	10	69142	69151	LSC
Bactris gasipaes var. gasipaes	56	mono	(T)10	10	69180	69189	LSC
Bactris gasipaes var. gasipaes	57	mono	(T)12	12	70768	70779	LSC
Bactris gasipaes var. gasipaes	58	tetra	(ATAA)3	12	70968	70979	LSC
Bactris gasipaes var. gasipaes	59	mono	(T)10	10	74002	74011	LSC
Bactris gasipaes var. gasipaes	60	mono	(A)10	10	75135	75144	LSC
Bactris gasipaes var. gasipaes	61	tetra	(AAAT)3	12	75450	75461	LSC
Bactris gasipaes var. gasipaes	62	mono	(T)10	10	79851	79860	LSC
Bactris gasipaes var. gasipaes	63	mono	(T)14	14	80719	80732	LSC
Bactris gasipaes var. gasipaes	64	tri	(ATA)4	12	81871	81882	LSC
Bactris gasipaes var. gasipaes	65	mono	(T)10	10	82451	82460	LSC
Bactris gasipaes var. gasipaes	66	tetra	(TTTA)3	12	82463	82474	LSC
Bactris gasipaes var. gasipaes	67	mono	(T)12	12	82818	82829	LSC
Bactris gasipaes var. gasipaes	68	mono	(T)10	10	84209	84218	IRB
Bactris gasipaes var. gasipaes	69	mono	(C)10	10	111270	111279	SSC
Bactris gasipaes var. gasipaes	70	di	(AT)5	10	113520	113529	SSC
Bactris gasipaes var. gasipaes	71	mono	(A)10	10	113578	113587	SSC
Bactris gasipaes var. gasipaes	72	mono	(T)10	10	114123	114132	SSC
Bactris gasipaes var. gasipaes	73	mono	(A)10	10	114320	114329	SSC
Bactris gasipaes var. gasipaes	74	mono	(T)10	10	115969	115978	SSC
Bactris gasipaes var. gasipaes	75	tetra	(AATA)3	12	116222	116233	SSC
Bactris gasipaes var. gasipaes	76	di	(AT)8	16	118206	118221	SSC
Bactris gasipaes var. gasipaes	77	tetra	(TTTA)3	12	118908	118919	SSC
Bactris gasipaes var. gasipaes	78	di	(AT)5	10	121308	121317	SSC
Bactris gasipaes var. gasipaes	79	tetra	(ATTC)3	12	121418	121429	SSC
Bactris gasipaes var. gasipaes	80	di	(TC)5	10	123372	123381	SSC
Bactris gasipaes var. gasipaes	81	mono	(T)11	11	125302	125312	SSC
Bactris gasipaes var. gasipaes	82	mono	(T)10	10	125425	125434	SSC
Bactris gasipaes var. gasipaes	83	tri	(ATA)4	12	126378	126389	SSC
Bactris gasipaes var. gasipaes	84	mono	(T)10	10	127055	127064	SSC
Bactris gasipaes var. gasipaes	85	mono	(T)12	12	127176	127187	SSC
Bactris gasipaes var. gasipaes	86	mono	(T)11	11	127561	127571	SSC
Bactris gasipaes var. gasipaes	87	mono	(A)10	10	127679	127688	SSC
Bactris gasipaes var. gasipaes	88	mono	(A)10	10	155580	155589	IRA
Copernicia alba	1	mono	(A)26	26	3642	3667	LSC
Copernicia alba	2	mono	(A)11	11	3890	3900	LSC
Copernicia alba	3	mono	(A)10	10	4013	4022	LSC
Copernicia alba	4	tetra	(TCTA)4	16	6219	6234	LSC
Copernicia alba	5	mono	(A)15	15	7043	7057	LSC
Copernicia alba	6	mono	(A)12	12	8196	8207	LSC
Copernicia alba	7	di	(AT)8	16	8678	8693	LSC
Copernicia alba	8	di	(TA)5	10	8901	8910	LSC
Copernicia alba	9	di	(AT)17	34	8912	8945	LSC
Copernicia alba	10	mono	(T)11	11	9701	9711	LSC
Copernicia alba	11	mono	(T)10	10	10191	10200	LSC
Copernicia alba	12	mono	(T)12	12	13524	13535	LSC
Copernicia alba	13	mono	(T)10	10	14271	14280	LSC
Copernicia alba	14	di	(AT)17	34	14661	14694	LSC
Copernicia alba	15	mono	(T)10	10	14902	14911	LSC
Copernicia alba	16	mono	(T)10	10	18961	18970	LSC
Copernicia alba	17	mono	(T)11	11	19067	19077	LSC
Copernicia alba	18	di	(AT)5	10	20431	20440	LSC
Copernicia alba	19	mono	(T)15	15	23199	23213	LSC
Copernicia alba	20	mono	(T)13	13	23518	23530	LSC
Copernicia alba	21	penta	(ATGTA)3	15	27548	27562	LSC
Copernicia alba	22	mono	(A)11	11	29321	29331	LSC
Copernicia alba	23	mono	(A)16	16	29933	29948	LSC
Copernicia alba	24	mono	(T)10	10	29991	30000	LSC
Copernicia alba	25	di	(TA)8	16	30080	30095	LSC
Copernicia alba	26	di	(TA)6	12	30104	30115	LSC
Copernicia alba	27	di	(TA)6	12	30167	30178	LSC
Copernicia alba	28	di	(TA)5	10	30197	30206	LSC
Copernicia alba	29	mono	(A)11	11	30330	30340	LSC
Copernicia alba	30	mono	(T)10	10	32946	32955	LSC
Copernicia alba	31	mono	(T)14	14	33644	33657	LSC
Copernicia alba	32	mono	(T)11	11	38166	38176	LSC
Copernicia alba	33	penta	(TATTT)3	15	43013	43027	LSC
Copernicia alba	34	mono	(T)10	10	43120	43129	LSC
Copernicia alba	35	mono	(A)11	11	44054	44064	LSC
Copernicia alba	36	mono	(T)11	11	44368	44378	LSC
Copernicia alba	37	mono	(A)10	10	46403	46412	LSC
Copernicia alba	38	mono	(T)13	13	47952	47964	LSC
Copernicia alba	39	di	(AT)5	10	48019	48028	LSC
Copernicia alba	40	di	(TA)7	14	48029	48042	LSC
Copernicia alba	41	mono	(A)1	10	48280	48289	LSC
Copernicia alba	42	di	(AT)5	10	48356	48365	LSC
Copernicia alba	43	mono	(A)11	11	48785	48795	LSC
Copernicia alba	44	di	(AT)9	18	48976	48993	LSC
Copernicia alba	45	di	(AT)5	10	49924	49933	LSC
Copernicia alba	46	mono	(A)13	13	49935	49947	LSC
Copernicia alba	47	mono	(A)10	10	52412	52421	LSC
Copernicia alba	48	di	(AT)5	10	52543	52552	LSC
Copernicia alba	49	di	(AT)5	10	52557	52566	LSC
Copernicia alba	50	penta	(ATATA)3*	15	52567	52581	LSC
Copernicia alba	51	mono	(T)10	10	52732	52741	LSC
Copernicia alba	52	mono	(A)11	11	53030	53040	LSC
Copernicia alba	53	mono	(T)10	10	54840	54849	LSC
Copernicia alba	54	mono	(T)10	10	57217	57226	LSC
Copernicia alba	55	mono	(A)10	10	62674	62683	LSC
Copernicia alba	56	mono	(A)12	12	62865	62876	LSC
Copernicia alba	57	di	(TC)5	10	62933	62942	LSC
Copernicia alba	58	tetra	(AATG)3	12	63543	63554	LSC
Copernicia alba	59	tri	(AAT)4	12	65066	65077	LSC
Copernicia alba	60	penta	(TTTCA)3	15	66998	67012	LSC
Copernicia alba	61	mono	(A)10	10	67403	67412	LSC
Copernicia alba	62	mono	(T)14	14	67550	67563	LSC
Copernicia alba	63	mono	(A)10	10	68807	68816	LSC
Copernicia alba	64	mono	(T)11	11	69246	69256	LSC
Copernicia alba	65	di	(AT)8	16	70131	70146	LSC
Copernicia alba	66	tetra	(AATA)3	12	70230	70241	LSC
Copernicia alba	67	mono	(T)10	10	70701	70710	LSC
Copernicia alba	68	mono	(T)12	12	71450	71461	LSC
Copernicia alba	69	mono	(T)10	10	72126	72135	LSC
Copernicia alba	70	mono	(A)10	10	72517	72526	LSC
Copernicia alba	71	mono	(T)10	10	72793	72802	LSC
Copernicia alba	72	tetra	(ATAA)3	12	73253	73264	LSC
Copernicia alba	73	mono	(T)14	14	73494	73507	LSC
Copernicia alba	74	mono	(A)10	10	73597	73606	LSC
Copernicia alba	75	mono	(A)10	10	77392	77401	LSC
Copernicia alba	76	mono	(T)11	11	82103	82113	LSC
Copernicia alba	77	mono	(T)13	13	84641	84653	LSC
Copernicia alba	78	mono	(T)11	11	84655	84665	LSC
Copernicia alba	79	tetra	(TTTA)3	12	84673	84684	LSC
Copernicia alba	80	tetra	(TTTA)3	12	84700	84711	LSC
Copernicia alba	81	di	(TA)5	10	84729	84738	LSC
Copernicia alba	82	mono	(T)13	13	85065	85077	LSC
Copernicia alba	83	mono	(T)11	11	86443	86453	IRB
Copernicia alba	84	mono	(T)10	10	86466	86475	IRB
Copernicia alba	85	mono	(T)10	10	86832	86841	IRB
Copernicia alba	86	mono	(A)21	21	115359	115379	SSC
Copernicia alba	87	di	(AT)10	20	115383	115402	SSC
Copernicia alba	88	mono	(A)10	10	115475	115484	SSC
Copernicia alba	89	mono	(T)12	12	117673	117684	SSC
Copernicia alba	90	mono	(A)10	10	117710	117719	SSC
Copernicia alba	91	tetra	(AATA)3	12	117974	117985	SSC
Copernicia alba	92	di	(AT)5	10	119783	119792	SSC
Copernicia alba	93	di	(AT)7	14	119936	119949	SSC
Copernicia alba	94	tri	(ATA)4	12	120030	120041	SSC
Copernicia alba	95	di	(AT)7	14	122965	122978	SSC
Copernicia alba	96	tetra	(ATTC)3	12	123083	123094	SSC
Copernicia alba	97	mono	(T)10	10	125977	125986	SSC
Copernicia alba	98	mono	(T)18	18	127079	127096	SSC
Copernicia alba	99	mono	(T)12	12	127199	127210	SSC
Copernicia alba	100	mono	(T)11	11	128973	128983	SSC
Copernicia alba	101	mono	(T)10	10	129509	129518	SSC
Copernicia alba	102	mono	(A)10	10	156782	156791	IRA
Copernicia alba	103	mono	(A)10	10	157148	157157	IRA
Copernicia alba	104	mono	(A)11	11	157170	157180	IRA
Copernicia prunifera	1	mono	(A)16	16	1	16	LSC
Copernicia prunifera	2	mono	(A)26	26	19	44	LSC
Copernicia prunifera	3	mono	(A)10	10	3716	3725	LSC
Copernicia prunifera	4	mono	(A)10	10	3727	3736	LSC
Copernicia prunifera	5	mono	(A)10	10	4066	4075	LSC
Copernicia prunifera	6	mono	(C)11	11	4937	4947	LSC
Copernicia prunifera	7	tetra	(TCTA)4	16	6269	6284	LSC
Copernicia prunifera	8	mono	(A)17	17	7093	7109	LSC
Copernicia prunifera	9	mono	(A)11	11	8248	8258	LSC
Copernicia prunifera	10	di	(AT)8	16	8729	8744	LSC
Copernicia prunifera	11	di	(AT)8	16	8973	8988	LSC
Copernicia prunifera	12	mono	(T)11	11	9748	9758	LSC
Copernicia prunifera	13	mono	(T)10	10	10238	10247	LSC
Copernicia prunifera	14	mono	(T)10	10	12658	12667	LSC
Copernicia prunifera	15	mono	(T)11	11	13572	13582	LSC
Copernicia prunifera	16	mono	(T)10	10	14318	14327	LSC
Copernicia prunifera	17	di	(AT)20	40	14708	14747	LSC
Copernicia prunifera	18	mono	(T)10	10	14955	14964	LSC
Copernicia prunifera	19	mono	(T)10	10	19014	19023	LSC
Copernicia prunifera	20	mono	(T)11	11	19120	19130	LSC
Copernicia prunifera	21	di	(AT)5	10	20484	20493	LSC
Copernicia prunifera	22	mono	(T)16	16	23252	23267	LSC
Copernicia prunifera	23	mono	(T)11	11	23572	23582	LSC
Copernicia prunifera	24	penta	(ATGTA)3	15	27600	27614	LSC
Copernicia prunifera	25	mono	(A)11	11	29373	29383	LSC
Copernicia prunifera	26	mono	(A)13	13	29985	29997	LSC
Copernicia prunifera	27	di	(TA)9	18	30129	30146	LSC
Copernicia prunifera	28	di	(TA)6	12	30155	30166	LSC
Copernicia prunifera	29	di	(TA)5	10	30248	30257	LSC
Copernicia prunifera	30	mono	(A)10	10	30381	30390	LSC
Copernicia prunifera	31	mono	(T)11	11	32139	32149	LSC
Copernicia prunifera	32	mono	(T)10	10	32996	33005	LSC
Copernicia prunifera	33	mono	(T)13	13	33694	33706	LSC
Copernicia prunifera	34	mono	(T)11	11	38215	38225	LSC
Copernicia prunifera	35	penta	(TATTT)3	15	43062	43076	LSC
Copernicia prunifera	36	mono	(A)11	11	44099	44109	LSC
Copernicia prunifera	37	mono	(T)10	10	44413	44422	LSC
Copernicia prunifera	38	mono	(T)12	12	47801	47812	LSC
Copernicia prunifera	39	di	(AT)5	10	47867	47876	LSC
Copernicia prunifera	40	di	(TA)7	14	47877	47890	LSC
Copernicia prunifera	41	di	(AT)5	10	48203	48212	LSC
Copernicia prunifera	42	di	(AT)9	18	48817	48834	LSC
Copernicia prunifera	43	di	(AT)5	10	49765	49774	LSC
Copernicia prunifera	44	mono	(A)12	12	49776	49787	LSC
Copernicia prunifera	45	di	(AT)5	10	52383	52392	LSC
Copernicia prunifera	46	di	(AT)5	10	52397	52406	LSC
Copernicia prunifera	47	penta	(ATATA)3*	15	52407	52421	LSC
Copernicia prunifera	48	mono	(T)10	10	52572	52581	LSC
Copernicia prunifera	49	mono	(A)11	11	52870	52880	LSC
Copernicia prunifera	50	mono	(T)11	11	54680	54690	LSC
Copernicia prunifera	51	mono	(A)10	10	56799	56808	LSC
Copernicia prunifera	52	mono	(T)10	10	57059	57068	LSC
Copernicia prunifera	53	mono	(A)11	11	62454	62464	LSC
Copernicia prunifera	54	mono	(A)11	11	62646	62656	LSC
Copernicia prunifera	55	di	(TC)5	10	62713	62722	LSC
Copernicia prunifera	56	tetra	(AATG)3	12	63323	63334	LSC
Copernicia prunifera	57	tri	(AAT)4	12	64845	64856	LSC
Copernicia prunifera	58	penta	(TTTCA)3	15	66777	66791	LSC
Copernicia prunifera	59	mono	(A)10	10	67182	67191	LSC
Copernicia prunifera	60	mono	(T)13	13	67329	67341	LSC
Copernicia prunifera	61	mono	(A)10	10	68585	68594	LSC
Copernicia prunifera	62	di	(AT)8	16	69907	69922	LSC
Copernicia prunifera	63	tetra	(AATA)3	12	70006	70017	LSC
Copernicia prunifera	64	mono	(T)11	11	70477	70487	LSC
Copernicia prunifera	65	mono	(T)12	12	71227	71238	LSC
Copernicia prunifera	66	mono	(T)10	10	71903	71912	LSC
Copernicia prunifera	67	mono	(A)11	11	72294	72304	LSC
Copernicia prunifera	68	mono	(T)10	10	72571	72580	LSC
Copernicia prunifera	69	mono	(T)13	13	72833	72845	LSC
Copernicia prunifera	70	tetra	(ATAA)3	12	73034	73045	LSC
Copernicia prunifera	71	mono	(T)14	14	73275	73288	LSC
Copernicia prunifera	72	mono	(A)10	10	73378	73387	LSC
Copernicia prunifera	73	mono	(A)10	10	77173	77182	LSC
Copernicia prunifera	74	mono	(T)11	11	81884	81894	LSC
Copernicia prunifera	75	mono	(T)28	28	84416	84443	LSC
Copernicia prunifera	76	tetra	(TTTA)3	12	84451	84462	LSC
Copernicia prunifera	77	tetra	(TTTA)3	12	84478	84489	LSC
Copernicia prunifera	78	di	(TA)5	10	84507	84516	LSC
Copernicia prunifera	79	mono	(T)13	13	84843	84855	LSC
Copernicia prunifera	80	mono	(T)26	26	86221	86246	LSC
Copernicia prunifera	81	mono	(T)10	10	86614	86623	IRB
Copernicia prunifera	82	mono	(A)10	10	111693	111702	IRB
Copernicia prunifera	83	mono	(A)10	10	112921	112930	IRB
Copernicia prunifera	84	mono	(A)15	15	115339	115353	SSC
Copernicia prunifera	85	di	(AT)6	12	115382	115393	SSC
Copernicia prunifera	86	mono	(A)10	10	115465	115474	SSC
Copernicia prunifera	87	tetra	(AATA)3	12	117962	117973	SSC
Copernicia prunifera	88	di	(AT)8	16	119924	119939	SSC
Copernicia prunifera	89	tri	(ATA)4	12	120018	120029	SSC
Copernicia prunifera	90	mono	(A)11	11	120045	120055	SSC
Copernicia prunifera	91	di	(AT)7	14	122955	122968	SSC
Copernicia prunifera	92	tetra	(ATTC)3	12	123072	123083	SSC
Copernicia prunifera	93	mono	(T)11	11	125966	125976	SSC
Copernicia prunifera	94	mono	(T)18	18	127069	127086	SSC
Copernicia prunifera	95	mono	(T)12	12	127189	127200	SSC
Copernicia prunifera	96	mono	(T)11	11	128963	128973	SSC
Copernicia prunifera	97	mono	(T)10	10	129499	129508	SSC
Copernicia prunifera	98	mono	(T)10	10	130658	130667	IRA
Copernicia prunifera	99	mono	(T)10	10	131886	131895	IRA
Copernicia prunifera	100	mono	(A)10	10	156965	156974	IRA
Syagrus romanzoffiana	1	tri	(CTT)4	12	1902	1913	LSC
Syagrus romanzoffiana	2	mono	(T)11	11	3879	3889	LSC
Syagrus romanzoffiana	3	tri	(AAT)4	12	4010	4021	LSC
Syagrus romanzoffiana	4	mono	(C)12	12	4860	4871	LSC
Syagrus romanzoffiana	5	tetra	(TCTA)3	12	6137	6148	LSC
Syagrus romanzoffiana	6	mono	(T)10	10	7415	7424	LSC
Syagrus romanzoffiana	7	mono	(A)10	10	8668	8677	LSC
Syagrus romanzoffiana	8	di	(TA)8	16	8678	8693	LSC
Syagrus romanzoffiana	9	mono	(A)11	11	9133	9143	LSC
Syagrus romanzoffiana	10	mono	(A)12	12	9293	9304	LSC
Syagrus romanzoffiana	11	mono	(T)11	11	13751	13761	LSC
Syagrus romanzoffiana	12	mono	(T)11	11	14495	14505	LSC
Syagrus romanzoffiana	13	di	(AT)6	12	14864	14875	LSC
Syagrus romanzoffiana	14	di	(AT)7	14	14889	14902	LSC
Syagrus romanzoffiana	15	mono	(T)10	10	19074	19083	LSC
Syagrus romanzoffiana	16	mono	(T)11	11	19180	19190	LSC
Syagrus romanzoffiana	17	di	(AT)5	10	20544	20553	LSC
Syagrus romanzoffiana	18	mono	(T)11	11	23304	23314	LSC
Syagrus romanzoffiana	19	mono	(T)13	13	23625	23637	LSC
Syagrus romanzoffiana	20	mono	(A)10	10	28491	28500	LSC
Syagrus romanzoffiana	21	mono	(A)16	16	29014	29029	LSC
Syagrus romanzoffiana	22	mono	(T)12	12	29055	29066	LSC
Syagrus romanzoffiana	23	di	(AT)5	10	29093	29102	LSC
Syagrus romanzoffiana	24	mono	(A)10	10	29252	29261	LSC
Syagrus romanzoffiana	25	penta	(TTATT)3	15	29832	29846	LSC
Syagrus romanzoffiana	26	mono	(T)11	11	31381	31391	LSC
Syagrus romanzoffiana	27	mono	(T)11	11	36372	36382	LSC
Syagrus romanzoffiana	28	penta	(TATTT)3	15	41212	41226	LSC
Syagrus romanzoffiana	29	mono	(A)12	12	42242	42253	LSC
Syagrus romanzoffiana	30	tetra	(TCTT)3	12	44617	44628	LSC
Syagrus romanzoffiana	31	di	(TA)6	12	45798	45809	LSC
Syagrus romanzoffiana	32	di	(TA)5	10	45961	45970	LSC
Syagrus romanzoffiana	33	di	(TA)5	10	45997	46006	LSC
Syagrus romanzoffiana	34	penta	(ATTT)3	12	46066	46077	LSC
Syagrus romanzoffiana	35	mono	(A)13	13	46228	46240	LSC
Syagrus romanzoffiana	36	di	(AT)8	16	46307	46322	LSC
Syagrus romanzoffiana	37	di	(AT)6	12	46897	46908	LSC
Syagrus romanzoffiana	38	di	(AT)7	14	47840	47853	LSC
Syagrus romanzoffiana	39	mono	(A)10	10	47855	47864	LSC
Syagrus romanzoffiana	40	mono	(A)10	10	50372	50381	LSC
Syagrus romanzoffiana	41	mono	(A)10	10	50562	50571	LSC
Syagrus romanzoffiana	42	mono	(A)10	10	58047	58056	LSC
Syagrus romanzoffiana	43	mono	(A)10	10	61030	61039	LSC
Syagrus romanzoffiana	44	di	(TC)5	10	61096	61105	LSC
Syagrus romanzoffiana	45	tetra	(AATG)3	12	61706	61717	LSC
Syagrus romanzoffiana	46	mono	(T)10	10	65050	65059	LSC
Syagrus romanzoffiana	47	penta	(TTTCA)3	15	65066	65080	LSC
Syagrus romanzoffiana	48	mono	(A)10	10	67049	67058	LSC
Syagrus romanzoffiana	49	di	(AT)5	10	68154	68163	LSC
Syagrus romanzoffiana	50	mono	(A)10	10	69417	69426	LSC
Syagrus romanzoffiana	51	mono	(T)11	11	70775	70785	LSC
Syagrus romanzoffiana	52	mono	(T)10	10	71040	71049	LSC
Syagrus romanzoffiana	53	tetra	(ATAA)3	12	71238	71249	LSC
Syagrus romanzoffiana	54	tetra	(AAAT)3	12	75688	75699	LSC
Syagrus romanzoffiana	55	mono	(T)15	15	80969	80983	LSC
Syagrus romanzoffiana	56	tri	(ATA)4	12	82103	82114	LSC
Syagrus romanzoffiana	57	tri	(AAT)4	12	82137	82148	LSC
Syagrus romanzoffiana	58	mono	(T)10	10	82722	82731	LSC
Syagrus romanzoffiana	59	tetra	(TTTA)3	12	82744	82755	LSC
Syagrus romanzoffiana	60	mono	(T)13	13	83093	83105	LSC
Syagrus romanzoffiana	61	mono	(T)10	10	84863	84872	IRB
Syagrus romanzoffiana	62	hexa	(TAGTAT)5	30	100481	100510	IRB
Syagrus romanzoffiana	63	mono	(C)10	10	111221	111230	IRB
Syagrus romanzoffiana	64	di	(AT)7	14	113467	113480	SSC
Syagrus romanzoffiana	65	tetra	(AATA)3	12	115985	115996	SSC
Syagrus romanzoffiana	66	di	(AT)7	14	117962	117975	SSC
Syagrus romanzoffiana	67	mono	(A)10	10	118008	118017	SSC
Syagrus romanzoffiana	68	tri	(AAT)4*	12	118018	118029	SSC
Syagrus romanzoffiana	69	tetra	(TTTA)3	12	118737	118748	SSC
Syagrus romanzoffiana	70	di	(AT)7	14	121134	121147	SSC
Syagrus romanzoffiana	71	tetra	(ATTC)3	12	121250	121261	SSC
Syagrus romanzoffiana	72	mono	(A)12	12	121320	121331	SSC
Syagrus romanzoffiana	73	di	(TC)5	10	123203	123212	SSC
Syagrus romanzoffiana	74	mono	(A)10	10	123707	123716	SSC
Syagrus romanzoffiana	75	mono	(T)11	11	125234	125244	SSC
Syagrus romanzoffiana	76	mono	(T)11	11	125357	125367	SSC
Syagrus romanzoffiana	77	tri	(ATA)4	12	126433	126444	SSC
Syagrus romanzoffiana	78	mono	(T)13	13	126857	126869	SSC
Syagrus romanzoffiana	79	mono	(T)10	10	127116	127125	SSC
Syagrus romanzoffiana	80	mono	(T)11	11	127622	127632	SSC
Syagrus romanzoffiana	81	mono	(A)10	10	127740	127749	SSC
Syagrus romanzoffiana	82	hexa	(ACTAAT)5	30	139296	139325	IRA
Syagrus romanzoffiana	83	mono	(A)10	10	154938	154947	IRA

## Sheet: Table S2
Complete chloroplast genomes of six Neotropical palm species, structural comparison, and evolutionary dynamic patterns
Ana Flávia Francisconi, Jonathan Andre Morales Marroquín, Luiz Augusto Cauz-Santos, Cássio van den Berg, Kauanne Karolline Moreno Martins, Marcones Ferreira Costa, Doriane Picanço-Rodrigues, Luciano Delmodes de Alencar, Cesar Augusto Zanello, Carlos Augusto Colombo, Brenda Gabriela Díaz Hernández, Danilo Trabuco Amaral, Maria Teresa Gomes Lopes, Elizabeth Ann Veasey, Maria Imaculada Zucchi
Table S2. Dispersed repeats identified in the chloroplast genomes of Acrocomia intumescens, A. totai, Bactris gasipaes var. gasipaes, Copernicia alba, C. prunifera, and Syagrus romanzoffiana
F = Forward; P = Palindrome; R = Reverse; C = Complement; CDS= Coding sequence; IGS = intergenic spacer; LSC = Large single copy; SSC = Small single copy; IRs = Inverted Repeats.
Species	Start position	Size (bp)	type	region
Acrocomia intumescens	3908	30	P	LSC
Acrocomia intumescens	3908	30	C	LSC
Acrocomia intumescens	8320	32	F	LSC
Acrocomia intumescens	8558	32	P	LSC
Acrocomia intumescens	8887	31	P	LSC
Acrocomia intumescens	12711	31	F	LSC
Acrocomia intumescens	27695	30	F	LSC
Acrocomia intumescens	29515	30	F	LSC
Acrocomia intumescens	29737	49	P	LSC
Acrocomia intumescens	31098	40	F	LSC
Acrocomia intumescens	31725	30	P	LSC
Acrocomia intumescens	32245	30	R	LSC
Acrocomia intumescens	35464	32	P	LSC
Acrocomia intumescens	36504	40	P	LSC
Acrocomia intumescens	38701	34	F	LSC
Acrocomia intumescens	43626	37	F	LSC
Acrocomia intumescens	43626	37	P	LSC
Acrocomia intumescens	46590	31	F	LSC
Acrocomia intumescens	48576	30	R	LSC
Acrocomia intumescens	60479	32	P	LSC
Acrocomia intumescens	60479	38	F	LSC
Acrocomia intumescens	68716	38	R	LSC
Acrocomia intumescens	68729	30	C	LSC
Acrocomia intumescens	68786	31	P	LSC
Acrocomia intumescens	85067	31	P	IRB
Acrocomia intumescens	85076	30	C	IRB
Acrocomia intumescens	90409	30	F	IRB
Acrocomia intumescens	90409	30	P	IRB
Acrocomia intumescens	90430	30	P	IRB
Acrocomia intumescens	92804	37	F	IRB
Acrocomia intumescens	92804	37	P	IRB
Acrocomia intumescens	92828	37	P	IRB
Acrocomia intumescens	114068	35	P	SSC
Acrocomia intumescens	116138	32	P	SSC
Acrocomia intumescens	116587	43	P	SSC
Acrocomia intumescens	118999	31	F	SSC
Acrocomia intumescens	119007	37	F	SSC
Acrocomia intumescens	119007	30	R	SSC
Acrocomia intumescens	119024	30	F	SSC
Acrocomia intumescens	119025	33	R	SSC
Acrocomia intumescens	125115	53	P	SSC
Acrocomia intumescens	126583	32	P	SSC
Acrocomia intumescens	148783	37	F	IRA
Acrocomia totai	3908	30	P	LSC
Acrocomia totai	3908	30	C	LSC
Acrocomia totai	8318	34	P	LSC
Acrocomia totai	8320	32	F	LSC
Acrocomia totai	8558	32	P	LSC
Acrocomia totai	8887	31	P	LSC
Acrocomia totai	12711	31	F	LSC
Acrocomia totai	27695	30	F	LSC
Acrocomia totai	29515	30	F	LSC
Acrocomia totai	29737	49	P	LSC
Acrocomia totai	31098	40	F	LSC
Acrocomia totai	31725	30	P	LSC
Acrocomia totai	32245	30	R	LSC
Acrocomia totai	35464	32	P	LSC
Acrocomia totai	36504	40	P	LSC
Acrocomia totai	38701	34	F	LSC
Acrocomia totai	43626	37	F	LSC
Acrocomia totai	43626	37	P	LSC
Acrocomia totai	46590	31	F	LSC
Acrocomia totai	48576	30	R	LSC
Acrocomia totai	48648	30	P	LSC
Acrocomia totai	48651	32	F	LSC
Acrocomia totai	60483	32	P	LSC
Acrocomia totai	60483	38	F	LSC
Acrocomia totai	60576	31	F	LSC
Acrocomia totai	68718	38	R	LSC
Acrocomia totai	68731	30	C	LSC
Acrocomia totai	68788	31	P	LSC
Acrocomia totai	85078	30	C	IRB
Acrocomia totai	90411	30	F	IRB
Acrocomia totai	90411	30	P	IRB
Acrocomia totai	90432	30	P	IRB
Acrocomia totai	92806	37	F	IRB
Acrocomia totai	92806	37	P	IRB
Acrocomia totai	92834	53	P	IRB
Acrocomia totai	92854	37	P	IRB
Acrocomia totai	114094	35	P	SSC
Acrocomia totai	116164	32	P	SSC
Acrocomia totai	116613	43	P	SSC
Acrocomia totai	119108	31	F	SSC
Acrocomia totai	125105	53	P	SSC
Acrocomia totai	126573	32	P	SSC
Acrocomia totai	148773	37	F	IRA
Acrocomia totai	151204	30	F	IRA
Bactris gasipaes var. gasipaes	5182	30	F	LSC
Bactris gasipaes var. gasipaes	7453	34	P	LSC
Bactris gasipaes var. gasipaes	7455	32	F	LSC
Bactris gasipaes var. gasipaes	7881	31	P	LSC
Bactris gasipaes var. gasipaes	11734	31	F	LSC
Bactris gasipaes var. gasipaes	26721	30	F	LSC
Bactris gasipaes var. gasipaes	28550	30	R	LSC
Bactris gasipaes var. gasipaes	28763	35	P	LSC
Bactris gasipaes var. gasipaes	30705	30	P	LSC
Bactris gasipaes var. gasipaes	31227	30	R	LSC
Bactris gasipaes var. gasipaes	34444	32	P	LSC
Bactris gasipaes var. gasipaes	35484	40	P	LSC
Bactris gasipaes var. gasipaes	37682	34	F	LSC
Bactris gasipaes var. gasipaes	42606	37	F	LSC
Bactris gasipaes var. gasipaes	42606	37	P	LSC
Bactris gasipaes var. gasipaes	45585	48	F	LSC
Bactris gasipaes var. gasipaes	47667	32	P	LSC
Bactris gasipaes var. gasipaes	47670	32	F	LSC
Bactris gasipaes var. gasipaes	50242	30	C	LSC
Bactris gasipaes var. gasipaes	59538	32	F	LSC
Bactris gasipaes var. gasipaes	59627	30	F	LSC
Bactris gasipaes var. gasipaes	67807	38	R	LSC
Bactris gasipaes var. gasipaes	67820	30	C	LSC
Bactris gasipaes var. gasipaes	67877	31	P	LSC
Bactris gasipaes var. gasipaes	81845	58	P	LSC
Bactris gasipaes var. gasipaes	89495	30	F	IRB
Bactris gasipaes var. gasipaes	89495	30	P	IRB
Bactris gasipaes var. gasipaes	89516	30	P	IRB
Bactris gasipaes var. gasipaes	91890	37	F	IRB
Bactris gasipaes var. gasipaes	91890	37	P	IRB
Bactris gasipaes var. gasipaes	91918	53	P	IRB
Bactris gasipaes var. gasipaes	91938	37	P	IRB
Bactris gasipaes var. gasipaes	113159	35	P	SSC
Bactris gasipaes var. gasipaes	114333	47	P	SSC
Bactris gasipaes var. gasipaes	115414	32	P	SSC
Bactris gasipaes var. gasipaes	115863	43	P	SSC
Bactris gasipaes var. gasipaes	118255	31	R	SSC
Bactris gasipaes var. gasipaes	124301	53	P	SSC
Bactris gasipaes var. gasipaes	147822	37	F	IRA
Bactris gasipaes var. gasipaes	147826	53	F	IRA
Bactris gasipaes var. gasipaes	150253	30	F	IRA
Copernicia alba	8814	46	F	LSC
Copernicia alba	8889	63	R	LSC
Copernicia alba	8890	64	C	LSC
Copernicia alba	8890	59	F	LSC
Copernicia alba	32671	75	F	LSC
Copernicia alba	32671	55	F	LSC
Copernicia alba	47715	51	F	LSC
Copernicia alba	94031	53	F	IRB
Copernicia alba	94031	53	P	IRB
Copernicia alba	94055	53	P	IRB
Copernicia alba	149514	53	F	IRA
Copernicia prunifera	0	43	F	LSC
Copernicia prunifera	0	34	R	LSC
Copernicia prunifera	7	49	P	LSC
Copernicia prunifera	17	39	P	LSC
Copernicia prunifera	3700	41	P	LSC
Copernicia prunifera	5691	42	F	LSC
Copernicia prunifera	8719	34	P	LSC
Copernicia prunifera	8865	48	F	LSC
Copernicia prunifera	9153	49	P	LSC
Copernicia prunifera	14705	44	P	LSC
Copernicia prunifera	14707	39	R	LSC
Copernicia prunifera	14707	39	C	LSC
Copernicia prunifera	14707	38	F	LSC
Copernicia prunifera	30415	38	P	LSC
Copernicia prunifera	32721	75	F	LSC
Copernicia prunifera	32721	55	F	LSC
Copernicia prunifera	37600	38	P	LSC
Copernicia prunifera	61191	44	P	LSC
Copernicia prunifera	84400	41	R	LSC
Copernicia prunifera	91561	49	F	IRB
Copernicia prunifera	91561	49	P	IRB
Copernicia prunifera	91582	49	P	IRB
Copernicia prunifera	93813	53	F	IRB
Copernicia prunifera	93813	53	P	IRB
Copernicia prunifera	93837	53	P	IRB
Copernicia prunifera	96087	202	P	IRB
Copernicia prunifera	96087	202	F	IRB
Copernicia prunifera	110384	202	F	IRB
Copernicia prunifera	133001	202	P	IRA
Copernicia prunifera	149697	53	F	IRA
Copernicia prunifera	151956	49	F	IRA
Syagrus romanzoffiana	0	72	P	LSC
Syagrus romanzoffiana	3950	44	R	LSC
Syagrus romanzoffiana	3950	36	F	LSC
Syagrus romanzoffiana	8367	34	P	LSC
Syagrus romanzoffiana	8580	32	P	LSC
Syagrus romanzoffiana	9034	48	P	LSC
Syagrus romanzoffiana	29074	36	F	LSC
Syagrus romanzoffiana	29075	35	R	LSC
Syagrus romanzoffiana	29094	37	R	LSC
Syagrus romanzoffiana	29123	35	R	LSC
Syagrus romanzoffiana	29286	38	P	LSC
Syagrus romanzoffiana	35776	38	P	LSC
Syagrus romanzoffiana	42891	37	F	LSC
Syagrus romanzoffiana	42891	37	P	LSC
Syagrus romanzoffiana	59594	42	P	LSC
Syagrus romanzoffiana	65099	36	F	LSC
Syagrus romanzoffiana	65623	41	P	LSC
Syagrus romanzoffiana	68091	38	R	LSC
Syagrus romanzoffiana	82104	33	R	LSC
Syagrus romanzoffiana	82115	32	P	LSC
Syagrus romanzoffiana	82126	34	R	LSC
Syagrus romanzoffiana	92208	37	F	IRB
Syagrus romanzoffiana	92208	37	P	IRB
Syagrus romanzoffiana	92236	53	P	IRB
Syagrus romanzoffiana	92256	37	P	IRB
Syagrus romanzoffiana	100459	49	F	IRB
Syagrus romanzoffiana	100459	49	P	IRB
Syagrus romanzoffiana	100480	34	P	IRB
Syagrus romanzoffiana	113110	35	P	SSC
Syagrus romanzoffiana	114279	43	P	SSC
Syagrus romanzoffiana	115618	55	P	SSC
Syagrus romanzoffiana	118177	40	P	SSC
Syagrus romanzoffiana	124142	57	P	SSC
Syagrus romanzoffiana	139295	49	F	IRA
Syagrus romanzoffiana	147516	37	F	IRA

## Sheet: Table S3
Complete chloroplast genomes of six Neotropical palm species, structural comparison, and evolutionary dynamic patterns
Ana Flávia Francisconi, Jonathan Andre Morales Marroquín, Luiz Augusto Cauz-Santos, Cássio van den Berg, Kauanne Karolline Moreno Martins, Marcones Ferreira Costa, Doriane Picanço-Rodrigues, Luciano Delmodes de Alencar, Cesar Augusto Zanello, Carlos Augusto Colombo, Brenda Gabriela Díaz Hernández, Danilo Trabuco Amaral, Maria Teresa Gomes Lopes, Elizabeth Ann Veasey, Maria Imaculada Zucchi
Table S3. RNA editing sites identified in the chloroplast genomes of Acrocomia intumescens, A. totai, Bactris gasipaes var. gasipaes, Copernicia alba, C. prunifera, and Syagrus romanzoffiana
Gene	Nt Pos	AA Pos	Align	Conversion	Score	Effect	Present in the species
accD	154	52	53	CGG(R)=>UGG(W)	1	Hidrophilic -> Hidrophobic	Acrocomia intumescens, A. totai, Bactris gasipaes var. gasipaes, Copernicia alba, C. prunifera, Syagrus romanzoffiana
	794	265	288	UCG(S)=>UUG(L)	0.8	Hidrophilic -> Hidrophobic	Acrocomia intumescens, A. totai, Bactris gasipaes var. gasipaes, Syagrus romanzoffiana
	800	267	290	UCG(S)=>UUG(L)	0.8	Hidrophilic -> Hidrophobic	Copernicia alba, C. prunifera
	1157	386	421	UCA(S)=>UUA(L)	1	Hidrophilic -> Hidrophobic	Acrocomia intumescens, A. totai, Bactris gasipaes var. gasipaes, Syagrus romanzoffiana
	1163	388	423	UCA(S)=>UUA(L)	1	Hidrophilic -> Hidrophobic	Copernicia alba, C. prunifera
	1159	387	422	CAU(H)=>UAU(Y)	0.8	Hidrophilic -> Hidrophobic	Acrocomia intumescens, A. totai, Bactris gasipaes var. gasipaes, Syagrus romanzoffiana
	1403	468	503	CCU(P)=>CUU(L)	1	Hidrophobic -> Hidrophobic	Acrocomia intumescens, A. totai, Bactris gasipaes var. gasipaes, Syagrus romanzoffiana
	1409	470	505	CCU(P)=>CUU(L)	1	Hidrophobic -> Hidrophobic	Copernicia alba, C. prunifera
atpA	914	305	305	UCA(S)=>UUA(L)	1	Hidrophilic -> Hidrophobic	Acrocomia intumescens, A. totai, Bactris gasipaes var. gasipaes, Copernicia alba, C. prunifera, Syagrus romanzoffiana
	1148	383	383	UCA(S)=>UUA(L)	1	Hidrophilic -> Hidrophobic	Acrocomia intumescens, A. totai, Bactris gasipaes var. gasipaes, Copernicia alba, C. prunifera, Syagrus romanzoffiana
atpB	1184	395	395	UCA(S)=>UUA(L)	1	Hidrophilic -> Hidrophobic	Acrocomia intumescens, A. totai, Bactris gasipaes var. gasipaes, Copernicia alba, C. prunifera, Syagrus romanzoffiana
atpF	92	31	31	CCA(P)=>CUA(L)	0.86	Hidrophobic -> Hidrophobic	Acrocomia intumescens, A. totai, Bactris gasipaes var. gasipaes, Copernicia alba, C. prunifera, Syagrus romanzoffiana
atpI	428	143	146	CCC(P)=>CUC(L)	1	Hidrophobic -> Hidrophobic	Acrocomia intumescens, A. totai, Bactris gasipaes var. gasipaes, Copernicia alba, C. prunifera, Syagrus romanzoffiana
	629	210	213	UCA(S)=>UUA(L)	1	Hidrophilic -> Hidrophobic	Acrocomia intumescens, A. totai, Bactris gasipaes var. gasipaes, Syagrus romanzoffiana
ccsA	647	216	226	ACU(T)=>AUU(I)	0.86	Hidrophilic -> Hidrophobic	Acrocomia intumescens, A. totai, Bactris gasipaes var. gasipaes, Copernicia alba, C. prunifera, Syagrus romanzoffiana
	818	273	283	UCA(S)=>UUA(L)	1	Hidrophilic -> Hidrophobic	Copernicia alba, C. prunifera
clpP	82	28	28	CAU(H)=>UAU(Y)	1	Hidrophilic -> Hidrophobic	Acrocomia intumescens, A. totai, Bactris gasipaes var. gasipaes, Syagrus romanzoffiana
	559	187	187	CAU(H)=>UAU(Y)	1	Hidrophilic -> Hidrophobic	Acrocomia intumescens, A. totai, Bactris gasipaes var. gasipaes, Copernicia alba, C. prunifera, Syagrus romanzoffiana
matK	188	63	66	UCA(S)=>UUA(L)	1	Hidrophilic -> Hidrophobic	Acrocomia intumescens, A. totai, Bactris gasipaes var. gasipaes, Syagrus romanzoffiana
	203	68	70	UCA(S)=>UUA(L)	1	Hidrophilic -> Hidrophobic	Copernicia alba, C. prunifera
	653	218	225	CCA(P)=>CUA(L)	1	Hidrophobic -> Hidrophobic	Bactris gasipaes var. gasipaes, Syagrus romanzoffiana
	671	224	229	CCA(P)=>CUA(L)	1	Hidrophobic -> Hidrophobic	Copernicia alba, C. prunifera
	919	307	314	CAU(H)=>UAU(Y)	1	Hidrophilic -> Hidrophobic	Bactris gasipaes var. gasipaes, Syagrus romanzoffiana
	925	309	316	CAU(H)=>UAU(Y)	1	Hidrophilic -> Hidrophobic	Acrocomia intumescens, A. totai
	932	311	318	GCC(A)=>GUC(V)	0.86	Hidrophobic -> Hidrophobic	Acrocomia intumescens, A. totai
	937	313	318	CAC(H)=>UAC(Y)	1	Hidrophilic -> Hidrophobic	Copernicia alba, C. prunifera
	1267	423	430	CAC(H)=>UAC(Y)	1	Hidrophilic -> Hidrophobic	Bactris gasipaes var. gasipaes, Syagrus romanzoffiana
	1273	425	432	CAC(H)=>UAC(Y)	1	Hidrophilic -> Hidrophobic	Acrocomia intumescens, A. totai
	1285	429	434	CAC(H)=>UAC(Y)	1	Hidrophilic -> Hidrophobic	Copernicia alba, C. prunifera
ndhA	50	17	17	UCG(S)=>UUG(L)	1	Hidrophilic -> Hidrophobic	Acrocomia intumescens, A. totai, Bactris gasipaes var. gasipaes, Syagrus romanzoffiana
	476	159	159	UCA(S)=>UUA(L)	1	Hidrophilic -> Hidrophobic	Acrocomia intumescens, A. totai, Bactris gasipaes var. gasipaes, Copernicia alba, C. prunifera, Syagrus romanzoffiana
	566	189	189	UCA(S)=>UUA(L)	1	Hidrophilic -> Hidrophobic	Acrocomia intumescens, A. totai, Bactris gasipaes var. gasipaes, Copernicia alba, C. prunifera, Syagrus romanzoffiana
	1073	358	358	UCC(S)=>UUC(F)	1	Hidrophilic -> Hidrophobic	Acrocomia intumescens, A. totai, Bactris gasipaes var. gasipaes, Copernicia alba, C. prunifera, Syagrus romanzoffiana
ndhB	149	50	50	UCA(S)=>UUA(L)	1	Hidrophilic -> Hidrophobic	Acrocomia intumescens, A. totai, Bactris gasipaes var. gasipaes, Copernicia alba, C. prunifera, Syagrus romanzoffiana
	467	156	156	CCA(P)=>CUA(L)	1	Hidrophobic -> Hidrophobic	Acrocomia intumescens, A. totai, Bactris gasipaes var. gasipaes, Copernicia alba, C. prunifera, Syagrus romanzoffiana
	542	181	181	ACG(T)=>AUG(M)	1	Hidrophilic -> Hidrophobic	Acrocomia intumescens, A. totai, Bactris gasipaes var. gasipaes, Copernicia alba, C. prunifera, Syagrus romanzoffiana
	586	196	196	CAU(H)=>UAU(Y)	1	Hidrophilic -> Hidrophobic	Acrocomia intumescens, A. totai, Bactris gasipaes var. gasipaes, Copernicia alba, C. prunifera, Syagrus romanzoffiana
	704	235	235	UCC(S)=>UUC(F)	1	Hidrophilic -> Hidrophobic	Acrocomia intumescens, A. totai, Bactris gasipaes var. gasipaes, Copernicia alba, C. prunifera, Syagrus romanzoffiana
	737	246	246	CCA(P)=>CUA(L)	1	Hidrophobic -> Hidrophobic	Acrocomia intumescens, A. totai, Bactris gasipaes var. gasipaes, Copernicia alba, C. prunifera, Syagrus romanzoffiana
	830	277	277	UCA(S)=>UUA(L)	1	Hidrophilic -> Hidrophobic	Acrocomia intumescens, A. totai, Bactris gasipaes var. gasipaes, Copernicia alba, C. prunifera, Syagrus romanzoffiana
	836	279	279	UCA(S)=>UUA(L)	1	Hidrophilic -> Hidrophobic	Acrocomia intumescens, A. totai, Bactris gasipaes var. gasipaes, Copernicia alba, C. prunifera, Syagrus romanzoffiana
	1112	371	371	UCA(S)=>UUA(L)	1	Hidrophilic -> Hidrophobic	Acrocomia intumescens, A. totai, Bactris gasipaes var. gasipaes, Copernicia alba, C. prunifera, Syagrus romanzoffiana
	1193	398	398	UCA(S)=>UUA(L)	1	Hidrophilic -> Hidrophobic	Acrocomia intumescens, A. totai, Bactris gasipaes var. gasipaes, Copernicia alba, C. prunifera, Syagrus romanzoffiana
	1255	419	419	CAU(H)=>UAU(Y)	1	Hidrophilic -> Hidrophobic	Acrocomia intumescens, A. totai, Bactris gasipaes var. gasipaes, Copernicia alba, C. prunifera, Syagrus romanzoffiana
	1481	494	494	CCA(P)=>CUA(L)	1	Hidrophobic -> Hidrophobic	Acrocomia intumescens, A. totai, Bactris gasipaes var. gasipaes, Copernicia alba, C. prunifera, Syagrus romanzoffiana
ndhD	2	1	1	ACG(T)=>AUG(M)	1	Hidrophilic -> Hidrophobic	Acrocomia totai, Bactris gasipaes var. gasipaes, Syagrus romanzoffiana
	5	2	2	ACG(T)=>AUG(M)	1	Hidrophilic -> Hidrophobic	Copernicia alba, C. prunifera
	59	20	20	UCA(S)=>UUA(L)	1	Hidrophilic -> Hidrophobic	Acrocomia intumescens, A. totai, Bactris gasipaes var. gasipaes, Syagrus romanzoffiana
	62	21	21	UCA(S)=>UUA(L)	1	Hidrophilic -> Hidrophobic	Copernicia alba, C. prunifera
	383	128	128	UCA(S)=>UUA(L)	1	Hidrophilic -> Hidrophobic	Acrocomia intumescens, A. totai, Bactris gasipaes var. gasipaes, Syagrus romanzoffiana
	386	129	129	UCA(S)=>UUA(L)	1	Hidrophilic -> Hidrophobic	Copernicia alba, C. prunifera
	674	225	225	UCG(S)=>UUG(L)	1	Hidrophilic -> Hidrophobic	Acrocomia intumescens, A. totai, Bactris gasipaes var. gasipaes, Syagrus romanzoffiana
	677	226	226	UCG(S)=>UUG(L)	1	Hidrophilic -> Hidrophobic	Copernicia alba, C. prunifera
	947	316	316	ACA(T)=>AUA(I)	1	Hidrophilic -> Hidrophobic	Acrocomia intumescens, A. totai, Bactris gasipaes var. gasipaes, Syagrus romanzoffiana
	950	317	317	ACA(T)=>AUA(I)	1	Hidrophilic -> Hidrophobic	Copernicia alba, C. prunifera
	1193	398	398	UCA(S)=>UUA(L)	0.8	Hidrophilic -> Hidrophobic	Acrocomia intumescens, A. totai, Bactris gasipaes var. gasipaes, Syagrus romanzoffiana
	1196	399	399	UCA(S)=>UUA(L)	0.8	Hidrophilic -> Hidrophobic	Copernicia alba, C. prunifera
	1310	437	437	UCA(S)=>UUA(L)	0.8	Hidrophilic -> Hidrophobic	Acrocomia intumescens, A. totai, Bactris gasipaes var. gasipaes, Syagrus romanzoffiana
	1313	438	438	UCA(S)=>UUA(L)	0.8	Hidrophilic -> Hidrophobic	Copernicia alba, C. prunifera
ndhF	62	21	21	UCA(S)=>UUA(L)	1	Hidrophilic -> Hidrophobic	Acrocomia intumescens, A. totai, Bactris gasipaes var. gasipaes, Copernicia alba, C. prunifera, Syagrus romanzoffiana
	290	97	97	UCA(S)=>UUA(L)	1	Hidrophilic -> Hidrophobic	Acrocomia intumescens, A. totai, Bactris gasipaes var. gasipaes, Copernicia alba, C. prunifera, Syagrus romanzoffiana
	392	131	131	UCC(S)=>UUC(F)	1	Hidrophilic -> Hidrophobic	Acrocomia intumescens, A. totai, Bactris gasipaes var. gasipaes, Copernicia alba, C. prunifera, Syagrus romanzoffiana
	442	148	148	CAU(H)=>UAU(Y)	1	Hidrophilic -> Hidrophobic	Acrocomia intumescens, A. totai, Bactris gasipaes var. gasipaes, Copernicia alba, C. prunifera, Syagrus romanzoffiana
	586	196	196	CUU(L)=>UUU(F)	0.8	Hidrophobic -> Hidrophobic	Acrocomia intumescens, A. totai, Bactris gasipaes var. gasipaes, Copernicia alba, C. prunifera, Syagrus romanzoffiana
	1393	465	465	CAC(H)=>UAC(Y)	1	Hidrophilic -> Hidrophobic	Acrocomia intumescens, A. totai, Bactris gasipaes var. gasipaes, Copernicia alba, C. prunifera, Syagrus romanzoffiana
	2093	698	713	UCU(S)=>UUU(F)	1	Hidrophilic -> Hidrophobic	Acrocomia intumescens, A. totai
	2093	698	713	UCC(S)=>UUC(F)	1	Hidrophilic -> Hidrophobic	Bactris gasipaes var. gasipaes, Copernicia alba, C. prunifera, Syagrus romanzoffiana
ndhG	314	105	105	ACA(T)=>AUA(I)	0.8	Hidrophilic -> Hidrophobic	Acrocomia intumescens, A. totai, Bactris gasipaes var. gasipaes, Copernicia alba, C. prunifera, Syagrus romanzoffiana
petB	418	140	140	CGG(R)=>UGG(W)	1	Hidrophilic -> Hidrophobic	Acrocomia intumescens, A. totai, Bactris gasipaes var. gasipaes, Syagrus romanzoffiana
	424	142	142	CGG(R)=>UGG(W)	1	Hidrophilic -> Hidrophobic	Copernicia alba, C. prunifera
	611	204	204	CCA(P)=>CUA(L)	1	Hidrophobic -> Hidrophobic	Acrocomia intumescens, A. totai, Bactris gasipaes var. gasipaes, Syagrus romanzoffiana
	617	206	206	CCA(P)=>CUA(L)	1	Hidrophobic -> Hidrophobic	Copernicia alba, C. prunifera
psaI	80	27	43	UCU(S)=>UUU(F)	0.86	Hidrophilic -> Hidrophobic	Acrocomia intumescens, A. totai, Bactris gasipaes var. gasipaes, Syagrus romanzoffiana
rpl2	2	1	1	ACG(T)=>AUG(M)	1	Hidrophilic -> Hidrophobic	Acrocomia intumescens, A. totai, Bactris gasipaes var. gasipaes, Copernicia alba, C. prunifera, Syagrus romanzoffiana
rpl20	26	9	9	ACA(T)=>AUA(I)	0.86	Hidrophilic -> Hidrophobic	Acrocomia intumescens, A. totai, Bactris gasipaes var. gasipaes, Copernicia alba, C. prunifera, Syagrus romanzoffiana
	308	103	103	UCA(S)=>UUA(L)	0.86	Hidrophilic -> Hidrophobic	Acrocomia intumescens, A. totai, Bactris gasipaes var. gasipaes, Copernicia alba, C. prunifera, Syagrus romanzoffiana
rpoA	368	123	123	UCA(S)=>UUA(L)	1	Hidrophilic -> Hidrophobic	Acrocomia intumescens, A. totai, Bactris gasipaes var. gasipaes, Copernicia alba, C. prunifera, Syagrus romanzoffiana
	830	277	279	UCA(S)=>UUA(L)	1	Hidrophilic -> Hidrophobic	Acrocomia intumescens, A. totai, Bactris gasipaes var. gasipaes, Copernicia alba, C. prunifera, Syagrus romanzoffiana
	887	296	298	UCG(S)=>UUG(L)	1	Hidrophilic -> Hidrophobic	Acrocomia intumescens, A. totai, Bactris gasipaes var. gasipaes, Copernicia alba, C. prunifera, Syagrus romanzoffiana
rpoB	467	156	159	UCG(S)=>UUG(L)	0.86	Hidrophilic -> Hidrophobic	Acrocomia intumescens, A. totai, Bactris gasipaes var. gasipaes, Syagrus romanzoffiana
	467	156	159	UCA(S)=>UUA(L)	0.86	Hidrophilic -> Hidrophobic	Copernicia alba, C. prunifera
	545	182	185	UCA(S)=>UUA(L)	1	Hidrophilic -> Hidrophobic	Acrocomia intumescens, A. totai, Bactris gasipaes var. gasipaes, Copernicia alba, C. prunifera, Syagrus romanzoffiana
	560	187	190	UCG(S)=>UUG(L)	1	Hidrophilic -> Hidrophobic	Acrocomia intumescens, A. totai, Bactris gasipaes var. gasipaes, Copernicia alba, C. prunifera, Syagrus romanzoffiana
	617	206	209	CCG(P)=>CUG(L)	0.86	Hidrophobic -> Hidrophobic	Acrocomia intumescens, A. totai, Bactris gasipaes var. gasipaes, Copernicia alba, C. prunifera, Syagrus romanzoffiana
	1994	665	684	UCU(S)=>UUU(F)	1	Hidrophilic -> Hidrophobic	Acrocomia intumescens, A. totai, Bactris gasipaes var. gasipaes, Copernicia alba, C. prunifera, Syagrus romanzoffiana
	2420	807	827	UCA(S)=>UUA(L)	0.86	Hidrophilic -> Hidrophobic	Acrocomia intumescens, A. totai, Bactris gasipaes var. gasipaes, Copernicia alba, C. prunifera, Syagrus romanzoffiana
rpoC1	41	14	14	CCA(P)=>CUA(L)	1	Hidrophobic -> Hidrophobic	Acrocomia intumescens, A. totai, Bactris gasipaes var. gasipaes, Copernicia alba, C. prunifera, Syagrus romanzoffiana
	617	206	213	UCA(S)=>UUA(L)	1	Hidrophilic -> Hidrophobic	Acrocomia intumescens, A. totai, Bactris gasipaes var. gasipaes, Copernicia alba, C. prunifera, Syagrus romanzoffiana
	1663	555	572	CAU(H)=>UAU(Y)	1	Hidrophilic -> Hidrophobic	Acrocomia intumescens, A. totai, Bactris gasipaes var. gasipaes, Copernicia alba, C. prunifera, Syagrus romanzoffiana
rpoC2	1381	461	479	CAU(H)=>UAU(Y)	0.86	Hidrophilic -> Hidrophobic	Acrocomia intumescens, A. totai, Bactris gasipaes var. gasipaes, Copernicia alba, C. prunifera, Syagrus romanzoffiana
	1441	481	499	CGC(R)=>UGC(C)	0.86	Hidrophilic -> Hidrophilic	Copernicia alba, C. prunifera
	2275	759	948	CGG(R)=>UGG(W)	1	Hidrophilic -> Hidrophobic	Acrocomia intumescens, A. totai, Bactris gasipaes var. gasipaes, Copernicia alba, C. prunifera, Syagrus romanzoffiana
	2309	770	963	UCG(S)=>UUG(L)	1	Hidrophilic -> Hidrophobic	Acrocomia intumescens, A. totai, Bactris gasipaes var. gasipaes, Copernicia alba, C. prunifera, Syagrus romanzoffiana
rps2	248	83	83	UCA(S)=>UUA(L)	1	Hidrophilic -> Hidrophobic	Acrocomia intumescens, A. totai, Bactris gasipaes var. gasipaes, Copernicia alba, C. prunifera, Syagrus romanzoffiana
rps8	92	31	31	ACC(T)=>AUC(I)	1	Hidrophilic -> Hidrophobic	Copernicia alba, C. prunifera
	182	61	61	UCA(S)=>UUA(L)	0.86	Hidrophilic -> Hidrophobic	Acrocomia intumescens, A. totai, Bactris gasipaes var. gasipaes, Copernicia alba, C. prunifera, Syagrus romanzoffiana
rps14	80	27	27	UCA(S)=>UUA(L)	1	Hidrophilic -> Hidrophobic	Acrocomia intumescens, A. totai, Bactris gasipaes var. gasipaes, Copernicia alba, C. prunifera, Syagrus romanzoffiana
	149	50	53	CCA(P)=>CUA(L)	1	Hidrophobic -> Hidrophobic	Acrocomia intumescens, A. totai, Bactris gasipaes var. gasipaes, Copernicia alba, C. prunifera, Syagrus romanzoffiana
ycf3	44	15	15	UCU(S)=>UUU(F)	1	Hidrophilic -> Hidrophobic	Acrocomia intumescens, A. totai, Bactris gasipaes var. gasipaes, Copernicia alba, C. prunifera, Syagrus romanzoffiana
	185	62	62	ACG(T)=>AUG(M)	1	Hidrophilic -> Hidrophobic	Acrocomia intumescens, A. totai, Bactris gasipaes var. gasipaes, Copernicia alba, C. prunifera, Syagrus romanzoffiana
	191	64	64	CCA(P)=>CUA(L)	1	Hidrophobic -> Hidrophobic	Acrocomia intumescens, A. totai, Bactris gasipaes var. gasipaes, Copernicia alba, C. prunifera, Syagrus romanzoffiana
	407	136	136	UCC(S)=>UUC(F)	1	Hidrophilic -> Hidrophobic	Acrocomia intumescens, A. totai, Bactris gasipaes var. gasipaes, Syagrus romanzoffiana

## Sheet: Table S4
Complete chloroplast genomes of six Neotropical palm species, structural comparison, and evolutionary dynamic patterns
Ana Flávia Francisconi, Jonathan Andre Morales Marroquín, Luiz Augusto Cauz-Santos, Cássio van den Berg, Kauanne Karolline Moreno Martins, Marcones Ferreira Costa, Doriane Picanço-Rodrigues, Luciano Delmodes de Alencar, Cesar Augusto Zanello, Carlos Augusto Colombo, Brenda Gabriela Díaz Hernández, Danilo Trabuco Amaral, Maria Teresa Gomes Lopes, Elizabeth Ann Veasey, Maria Imaculada Zucchi
Table S4. List of the complete chloroplast genomes of six Neotropical palm species assembled, total reads, assembly coverage, and accession number of their vouchers.
Species	Total Reads	Coverage	Voucher information in the IAC herbarium
Acrocomia intumescens Drude	3013016	1456.2	55354
Acrocomia totai Mart.	1981366	956.8	55350
Bactris gasipaes var. gasipaes Kunth.	1199262	580.3	35953
Copernicia alba Morong ex Morong &. Britton	2144197	1061.7	46224
Copernicia prunifera (Mill.) H.E.Moore	3209412	1187.3	56925
Syagrus romanzoffiana (Cham.) Glassman	3253829	1586.9	7108

## Sheet: Table S5
Complete chloroplast genomes of six Neotropical palm species, structural comparison, and evolutionary dynamic patterns
Ana Flávia Francisconi, Jonathan Andre Morales Marroquín, Luiz Augusto Cauz-Santos, Cássio van den Berg, Kauanne Karolline Moreno Martins, Marcones Ferreira Costa, Doriane Picanço-Rodrigues, Luciano Delmodes de Alencar, Cesar Augusto Zanello, Carlos Augusto Colombo, Brenda Gabriela Díaz Hernández, Danilo Trabuco Amaral, Maria Teresa Gomes Lopes, Elizabeth Ann Veasey, Maria Imaculada Zucchi
Table S5. List of complete chloroplast genomes used in comparative analysis. Synteny and rearrangement, border comparison and phylogenomics.
Species	Subfamily	Family	Order	Synteny and rearrangement	Phylogenomics	No GenBank
Acoelorraphe wrightii (Griseb. & H.Wendl.) H.Wendl. ex Becc.	Coryphoideae	Arecaceae	Arecales		x	NC_029973.1
Acrocomia aculeata (Jacq.) Lodd. ex Mart.	Arecoideae	Arecaceae	Arecales	x	x	NC_037084.1
Acrocomia intumescens Drude	Arecoideae	Arecaceae	Arecales	x	x	OQ129926
Acrocomia totai Mart.	Arecoideae	Arecaceae	Arecales	x	x	OQ129927
Archontophoenix alexandrae (F.Muell.) H.Wendl. & Drude	Arecoideae	Arecaceae	Arecales		x	NC_046017.1
Areca vestiaria Giseke	Arecoideae	Arecaceae	Arecales		x	NC_029972.1
Areca catechu L.	Arecoideae	Arecaceae	Arecales		x	NC_050163.1
Arenga caudata (Lour.) H.E.Moore	Coryphoideae	Arecaceae	Arecales		x	NC_029971.1
Arenga micrantha C.F.Wei	Coryphoideae	Arecaceae	Arecales		x	MW044623.1
Arenga pinnata (Wurmb) Merr	Coryphoideae	Arecaceae	Arecales		x	NC_045907.1
Astrocaryum aculeatum G. Mey	Arecoideae	Arecaceae	Arecales	x	x	MH537788
Astrocaryum murumuru Mart.	Arecoideae	Arecaceae	Arecales	x	x	MH537787
Bactris gasipaes var. gasipaes Kunth	Arecoideae	Arecaceae	Arecales	x	x	OQ129928
Bismarckia nobilis Hildebr. & H.Wendl.	Coryphoideae	Arecaceae	Arecales		x	NC_020366.1
Borassodendron machadonis (Ridl.) Becc.	Coryphoideae	Arecaceae	Arecales		x	NC_029969.1
Borassus flabellifer L.	Coryphoideae	Arecaceae	Arecales		x	KP901247.1
Brahea aculeata (Brandegee) H.E.Moore	Coryphoideae	Arecaceae	Arecales		x	NC_045079.1
Brahea armata S.Watson	Coryphoideae	Arecaceae	Arecales		x	NC_045080.1
Brahea brandegeei (Purpus) H.E.Moore	Coryphoideae	Arecaceae	Arecales		x	NC_029968.1
Brahea edulis H.Wendl. ex S.Watson	Coryphoideae	Arecaceae	Arecales		x	NC_045081.1
Brahea sarukhanii H.J.Quero	Coryphoideae	Arecaceae	Arecales		x	NC_045082.1
Butia eriospatha (Mart. ex Drude) Becc.	Arecoideae	Arecaceae	Arecales	x	x	NC_058633.1
Calamus caryotoides A.Cunn. ex Mart.	Calamoideae	Arecaceae	Arecales	x	x	NC_020365.1
Caryota mitis Lour.	Coryphoideae	Arecaceae	Arecales	x	x	NC_029948.1
Caryota obtusa Griff.	Coryphoideae	Arecaceae	Arecales		x	NC_054217.1
Caryota urens L.	Coryphoideae	Arecaceae	Arecales		x	NC_057595.1
Chamaedorea elegans Mart.	Arecoideae	Arecaceae	Arecales		x	NC_051509.1
Chamaerops humilis L.	Coryphoideae	Arecaceae	Arecales		x	NC_029967.1
Chuniophoenix nana Burret	Coryphoideae	Arecaceae	Arecales		x	NC_029966.1
Cocos nucifera L.	Arecoideae	Arecaceae	Arecales		x	NC_022417.1
Colpothrinax cookii Read	Coryphoideae	Arecaceae	Arecales		x	NC_028026.1
Copernicia alba Morong	Coryphoideae	Arecaceae	Arecales	x	x	OQ129929
Copernicia prunifera (Mill.) H.E.Moore	Coryphoideae	Arecaceae	Arecales	x	x	OQ129930
Corypha lecomtei Becc. ex Lecomte	Coryphoideae	Arecaceae	Arecales		x	NC_029965.1
Elaeis guineensis Jacq.	Arecoideae	Arecaceae	Arecales		x	NC_017602.1
Eremospatha macrocarpa H.Wendl.	Calamoideae	Arecaceae	Arecales	x	x	NC_029964.1
Eugeissona tristes Griff.	Calamoideae	Arecaceae	Arecales		x	NC_029963.1
Euterpe edulis Mart.	Arecoideae	Arecaceae	Arecales	x	x	ON533738
Euterpe oleracea Mart.	Arecoideae	Arecaceae	Arecales	x	x	ON533739
Euterpe precatoria Mart.	Arecoideae	Arecaceae	Arecales	x	x	ON533740
Leucothrinax morrisii (H.Wendl.) C.Lewis & Zona	Coryphoideae	Arecaceae	Arecales		x	NC_029961.1
Lodoicea maldivica (J.F.Gmel.) Pers.	Coryphoideae	Arecaceae	Arecales		x	NC_029960.1
Mauritia flexuosa L.f.	Calamoideae	Arecaceae	Arecales	x	x	NC_029947.1
Metroxylon warburgii (Heimerl) Becc.	Calamoideae	Arecaceae	Arecales		x	NC_029959.1
Nypa fruticans Wurmb	Nypoideae	Arecaceae	Arecales	x	x	NC_029958.1
Phoenix dactylifera L.	Coryphoideae	Arecaceae	Arecales		x	NC_013991.2
Phoenix canariensis Chabaud	Coryphoideae	Arecaceae	Arecales		x	NC_051507.1
Phytelephas aequatorialis Spruce	Ceroxyloideae	Arecaceae	Arecales	x	x	NC_029957.1
Pigafetta elata (Mart.) H.Wendl.	Calamoideae	Arecaceae	Arecales		x	NC_029956.1
Podococcus barteri G.Mann & H.Wendl.	Arecoideae	Arecaceae	Arecales		x	NC_027276.1
Pritchardia thurstonii (F.Muell.) Drude	Coryphoideae	Arecaceae	Arecales		x	NC_029955.1
Pseudophoenix vinifera (Mart.) Becc.	Ceroxyloideae	Arecaceae	Arecales	x	x	NC_020364.1
Sabal domingensis Becc.	Coryphoideae	Arecaceae	Arecales		x	NC_026444.1
Salacca ramosiana Mogea	Calamoideae	Arecaceae	Arecales		x	NC_029954.1
Salacca zalacca (Gaertn.) Voss	Calamoideae	Arecaceae	Arecales		x	NC_063109.1
Serenoa repens (W.Bartram) Small	Coryphoideae	Arecaceae	Arecales		x	NC_029953.1
Syagrus coronata (Mart.) Becc.	Arecoideae	Arecaceae	Arecales	x	x	NC_029241.1
Syagrus romanzoffiana (Cham.) Glassman	Arecoideae	Arecaceae	Arecales	x	x	OQ129931
Tahina spectabilis J.Dransf. & Rakotoarin.	Coryphoideae	Arecaceae	Arecales		x	NC_029952.1
Trachycarpus nanus Becc.	Coryphoideae	Arecaceae	Arecales		x	NC_057594
Trachycarpus fortunei (Hook.) H.Wend	Coryphoideae	Arecaceae	Arecales	x	x	NC_053365.1
Trithrinax brasiliensis Mart.	Coryphoideae	Arecaceae	Arecales	x	x	NC_029951.1
Veitchia arecina Becc.	Arecoideae	Arecaceae	Arecales	x	x	NC_029950.1
Wallichia densiflora Mart.	Coryphoideae	Arecaceae	Arecales		x	NC_029949.1
Washingtonia robusta H.Wendl.	Coryphoideae	Arecaceae	Arecales		x	NC_029974.1
